# Supplementary material for: Pyropheophorbide-a/(001) TiO2 Nanocomposites with Enhanced Charge Separation and O2 Adsorption for High-Efficiency Visible-Light Degradation of Ametryn
Source: Molecules. 2022 Aug 30;27(17):5576. doi: 10.3390/molecules27175576 (PMC9458040; doi:10.3390/molecules27175576)
Supplement: Supplementary file 1 [file molecules-27-05576-s001.zip]

Archive with 1 entries (1 files):
- molecules-1855476-supplementary.pdf
